# Supplementary material for: Contrasting Genomic Evolution Between Domesticated and Wild Kluyveromyces lactis Yeast Populations
Source: Genome Biol Evol. 2023 Jan 13;15(2):evad004. doi: 10.1093/gbe/evad004 (PMC9897184; doi:10.1093/gbe/evad004)
Supplement: evad004_Supplementary_Data [file evad004_supplementary_data.zip]

Archive with 2 entries (2 files):
- suppFigure.pdf
- suppTables.xlsx
